# Supplementary material for: New Solid Forms of Nitrofurantoin and 4-Aminopyridine Salt: Influence of Salt Hydration Level on Crystal Packing and Physicochemical Properties
Source: Molecules. 2022 Dec 16;27(24):8990. doi: 10.3390/molecules27248990 (PMC9783863; doi:10.3390/molecules27248990)
Supplement: Supplementary file 1 [file molecules-27-08990-s001.zip]

Archive with 1 entries (1 files):
- molecules-2096251-supplementary.pdf
